# Supplementary material for: The population structure and genetic diversity of Listeria monocytogenes ST9 strains based on genomic analysis
Source: Front Microbiol. 2022 Nov 8;13:982220. doi: 10.3389/fmicb.2022.982220 (PMC9680904; doi:10.3389/fmicb.2022.982220)
Supplement: Supplementary Table S1 — 207 ST9 L. monocytogenes genome sequences used in this study. [file Table_1.XLSX]

## Sheet: Table S1
Table S1. 207 ST9 L. monocytogenes genome sequences used in the present study.
Strain name	Isolated years	Geographical locations	Source	The accession number
ICDC42	2001	Henan,China	food	NMDC60016796*
ICDC44	2001	Henan,China	food	NMDC60016794*
ICDC66	2000	Chongqing,China	food	NMDC60016807*
ICDC67	2000	Chongqing,China	food	NMDC60016808*
ICDC94	2001	Fujian,China	food	NMDC60016773*
ICDC100	2001	Fujian,China	food	NMDC60016774*
ICDC104	2001	Zhejiang,China	food	NMDC60016558*
ICDC110	2002	Zhejiang,China	food	NMDC60016561*
ICDC112	2002	Zhejiang,China	food	NMDC60016562*
ICDC113	2002	Zhejiang,China	food	NMDC60016563*
ICDC123	2005	Zhejiang,China	food	NMDC60016573*
ICDC127	2005	Zhejiang,China	food	NMDC60016577*
ICDC128	2005	Zhejiang,China	food	NMDC60016578*
ICDC145	2004	Fujian,China	food	NMDC60016775*
ICDC147	2004	Fujian,China	food	NMDC60016776*
ICDC172	2008	Anhui,China	food	NMDC60016510*
ICDC178	2008	Anhui,China	food	NMDC60016511*
ICDC180	2008	Anhui,China	food	NMDC60016513*
ICDC182	2008	Anhui,China	food	NMDC60016514*
ICDC183	2008	Anhui,China	food	NMDC60016515*
ICDC184	2008	Anhui,China	food	NMDC60016516*
ICDC185	2008	Anhui,China	food	NMDC60016517*
ICDC218	2006	Hubei,China	food	NMDC60016704*
ICDC220	2006	Hubei,China	food	NMDC60016705*
ICDC223	2006	Hubei,China	food	NMDC60016706*
ICDC233	2006	Hubei,China	food	NMDC60016709*
ICDC264	2009	Anhui,China	food	NMDC60016518*
ICDC265	2010	Anhui,China	food	NMDC60016519*
ICDC266	2010	Anhui,China	food	NMDC60016520*
ICDC271	2010	Anhui,China	food	NMDC60016499*
ICDC276	2010	Anhui,China	food	NMDC60016498*
ICDC299	2007	Zhejiang,China	food	NMDC60016591*
ICDC311	2008	Zhejiang,China	food	NMDC60016598*
ICDC312	2009	Zhejiang,China	food	NMDC60016599*
ICDC313	2009	Zhejiang,China	food	NMDC60016600*
ICDC314	2009	Zhejiang,China	food	NMDC60016601*
ICDC316	2009	Zhejiang,China	food	NMDC60016603*
ICDC318	2009	Zhejiang,China	food	NMDC60016605*
ICDC319	2009	Zhejiang,China	food	NMDC60016606*
ICDC321	2009	Zhejiang,China	food	NMDC60016608*
ICDC328	2009	Zhejiang,China	food	NMDC60016614*
ICDC330	2009	Zhejiang,China	food	NMDC60016616*
ICDC333	2010	Zhejiang,China	food	NMDC60016619*
ICDC334	2010	Zhejiang,China	food	NMDC60016620*
ICDC340	2011	Anhui,China	food	NMDC60016489*
ICDC421	2010	Anhui,China	food	NMDC60016521*
ICDC426	2011	Anhui,China	food	NMDC60016522*
ICDC482	2012	Anhui,China	food	NMDC60016523*
ICDC554	2006	Ningxia,China	food	NMDC60016716*
ICDC582	2011	Ningxia,China	food	NMDC60016748*
ICDC583	2011	Ningxia,China	food	NMDC60016749*
ICDC973	2014	Anhui,China	food	NMDC60016544*
ICDC1904	2015	Anhui,China	food	NMDC60016550*
ICDC1906	2015	Anhui,China	food	NMDC60016552*
ICDC1907	2015	Anhui,China	food	NMDC60016553*
ICDC1909	2015	Anhui,China	food	NMDC60016555*
ICDC2642	2013	Anhui,China	food	NMDC60016549*
ICDC3006	2017	Yunnan,China	food	NMDC60016630*
ICDC3007	2017	Yunnan,China	food	NMDC60016631*
ICDC3008	2017	Yunnan,China	food	NMDC60016632*
ICDC3009	2017	Yunnan,China	food	NMDC60016633*
ICDC3016	2017	Yunnan,China	food	NMDC60016640*
ICDC3017	2017	Yunnan,China	food	NMDC60016641*
ICDC3018	2017	Yunnan,China	food	NMDC60016642*
ICDC3042	2018	Yunnan,China	food	NMDC60016663*
ICDC3044	2018	Yunnan,China	food	NMDC60016665*
ICDC3050	2018	Yunnan,China	food	NMDC60016671*
ICDC3053	2018	Yunnan,China	food	NMDC60016674*
FSL R8-6134	2010	USA	food	GCA_000727385.1
198	2007	Ireland	food	GCA_001465135.2
Lm105	2010	Canada	food	GCA_001709365.1
Lm216	2000	Switzerland	food	GCA_001709395.1
A23	1990	Canada	food	GCA_001711345.1
A535	1991	Canada	food	GCA_001712025.1
10-5027	2009	Canada	environment	GCA_002213785.1
CFSAN049232	2014	Italy	patient	GCA_002444365.1
CFSAN049251	2014	Italy	patient	GCA_002444875.1
CFSAN046064	2010	Italy	food	GCA_002445765.1
CFSAN045984	2011	Italy	food	GCA_002445955.1
CFSAN049208	2009	Italy	animal	GCA_002446215.1
CFSAN049189	2008	Italy	animal	GCA_002446355.1
CFSAN049284	2014	Italy	patient	GCA_002464905.1
CDPHFDLB-F1601052-113	2016	USA	environment	GCA_002487645.1
CDPHFDLB-F10M00415a	2010	USA	food	GCA_002490105.1
CFSAN049197	2008	Italy	animal	GCA_002523115.1
CFSAN049196	2008	Italy	animal	GCA_002523125.1
CFSAN044843	2006	Italy	food	GCA_002523845.1
CFSAN044730	2003	Italy	food	GCA_002525645.1
CFSAN045823	2013	Italy	food	GCA_002527935.1
FSL R2-561		England	patient	GCA_000168575.2
SLCC2479	1966	NA	NA	GCA_000307005.1
MF6172	2012	Norway	environment	GCA_002848485.1
MF4626	2012	Norway	environment	GCA_002831485.1
2842STDY5753913	2006/2012	Netherlands	patient	GCA_900036625.1
n/a 33H08	2011	Netherlands	environment	GCA_900162505.1
AT3E	1995	Finland	food	GCA_002557735.1
AL4E	1998	Finland	environment	GCA_002557815.1
SHL006	2010	china	patient	GCA_000801455.1
CFSAN035174(T1-014)	2010	Chile	food	GCA_003002515.1
CFSAN035161(T1-001)	2009	Chile	patient	GCA_003002155.1
CFSAN035200	2009	Chile	food	GCA_003002735.1
Lm76	2009	Canada	food	GCA_001708755.1
Lm20	2009	Canada	environment	GCA_001709785.1
A520	1991	Canada	food	GCA_001710165.1
A28	1990	Canada	food	GCA_001711535.1
A538	1991	Canada	food	GCA_001711785.1
10-5025	2009	Canada	food	GCA_002213745.1
10-5026	2009	Canada	environment	GCA_002213765.1
CFSAN045993	2011	Italy	food	GCA_002445915.1
CFSAN045975	2011	Italy	environment	GCA_002446785.1
CDPHFDLB-F1601052-016	2016	USA	environment	GCA_002487845.1
CDPHFDLB-F15M04191-E027-2	2015	USA	environment	GCA_002488115.1
CDPHFDLB-F15M03704-32a	2015	USA	environment	GCA_002488425.1
strain=CDPHFDLB-F15M03686-14a	2015	USA	environment	GCA_002488525.1
CDPHFDLB-F15M03680-8a	2015	USA	environment	GCA_002488535.1
CDPHFDLB-F15M03681-9a	2015	USA	environment	GCA_002488585.1
CDPHFDLB-F15M03674-2a	2015	USA	environment	GCA_002488625.1
CDPHFDLB-F15M03678-6b	2015	USA	environment	GCA_002488645.1
CDPHFDLB-F10M00444b	2010	USA	food	GCA_002490125.1
CFSAN044778	2003	Italy	food	GCA_002524825.1
CFSAN044771	2003	Italy	environment	GCA_002524905.1
CFSAN044767	2003	Italy	food	GCA_002524985.1
CFSAN044753	2003	Italy	food	GCA_002525225.1
CFSAN044752	2003	Italy	food	GCA_002525235.1
CFSAN044741	2003	Italy	food	GCA_002525425.1
CFSAN044738	2003	Italy	food	GCA_002525445.1
CFSAN046077	2010	Italy	food	GCA_002525825.1
CFSAN046020	2011	Italy	food	GCA_002525915.1
CFSAN045942	2012	Italy	food	GCA_002526675.1
CFSAN045867	2014	Italy	food	GCA_002527075.1
CFSAN045858	2014	Italy	food	GCA_002527255.1
CFSAN045810	2013	Italy	food	GCA_002528185.1
CFSAN046065	2010	Italy	food	GCA_002530205.1
MF4624	2012	Norway	environment	GCA_002843525.1
MF4697	2012	Norway	environment	GCA_002848465.1
MF4562	2012	Norway	environment	GCA_002848425.1
MF4545	2012	Norway	environment	GCA_002848505.1
CFSAN035186(T1-026)	2010	Chile	food	GCA_003002415.1
CFSAN035177(T1-017)	2010	Chile	food	GCA_003002335.1
CFSAN035190(T1-030)	2009	Chile	food	GCA_003004055.1
604142	2018	England	patient	SRR7879258
308810	2015	England	food	SRR7879257
327786	2010	England	environment	SRR7850297
579130	2018	England	patient	SRR7841095
406688	2013	England	food	SRR7840868
545016	2018	England	patient	SRR7251020
342498	2017	England	patient	SRR7184426
268555	2016	England	patient	SRR7184421
392985	2017	England	patient	SRR7180061
422469	2017	England	patient	SRR7172604
524807	2018	England	patient	SRR7164137
308801	2015	England	patient	SRR7164115
160016	2010	England	patient	SRR6807413
205698	2016	England	patient	SRR6805087
201646	2015	England	patient	SRR6798588
201645	2015	England	patient	SRR6798586
205699	2016	England	patient	SRR6798577
19	2009	brazil	environment	ERS3207867
45	2010	brazil	food	ERS3207869
227	2010	brazil	environment	ERS3207868
508	2012	brazil	food	ERS3207870
581	2012	brazil	food	ERS3207871
CLIST2137	1983	brazil	patient	ERS3207844
CLIST3186	2006	brazil	food	ERS3207859
CLIST3726	2003	brazil	food	ERS3207872
CLIST3732	1989	brazil	patient	ERS3207846
LM09-01004	2009	France	patient	GCF_001565615.1
LM57179	1994	France	patient	GCA_001565715.1
LM1686	1987	France	patient	GCF_001565735.1
LM77097	1998	France	patient	GCF_001565775.1
LM80661	1999	France	patient	GCF_001565795.1
PNUSAL000306	2013	USA	patient	GCF_003606695.1
2932	2014	Australia	environment	GCA_001463995.1
RL15000314	2010	England	patient	SRR7429656
RL15001523	2011	England	patient	SRR7429665
RL15000542	2008	England	environment	SRR7440623
RL15000669	2011	England	food	SRR7440660
RL15000524	2012	England	food	SRR7440670
RL15001304	2010	England	environment	SRR7440787
RL15000701	2010	England	food	SRR7441281
CFSAN045829	2013	Italy	food	GCA_002527815.1
CFSAN044758	2003	Italy	food	GCA_002525145.1
CFSAN045793	2012	Italy	food	GCA_002528545.1
CFSAN046025	2011	Italy	food	GCA_002530165.1
CFSAN045781	2012	Italy	food	GCA_002523265.1
CFSAN044747	2003	Italy	food	GCA_002525335.1
CFSAN046035	2011	Italy	food	GCA_002529965.1
CFSAN046040	2006	Italy	food	GCA_002529915.1
CFSAN045787	2012	Italy	food	GCA_002528655.1
268517	2016	England	food	SRR7841319
396066	2017	United Kingdom	food	SRR7850442
241738	2016	United Kingdom	food	SRR7866713
462668	2017	United Kingdom	food	SRR7842461
RL10000075	2012	Europe	environment	SRR7441123
RL15000205	2010	Europe	food	SRR7441275
RL15000077	2010	Europe	food	SRR7440676
SLR1	2012	China	food	SRS4049740
SLR2	2012	China	food	SRS4049741
SLR3	2012	China	food	SRS4049742
SLR4	2012	China	food	SRS4049743
SLR7	2012	China	food	SRS4049744
SLR16	2014	China	food	SRS4049747
SLR24	2014	China	food	SRS4049758
SLR28	2014	China	food	SRS4049756
SLR33	2014	China	food	SRS4049760
SLR51	2015	China	food	SRS4049750
SLR55	2015	China	food	SRS4049748
* Data is deposited in China National Microbiology Data Center (NMDC) with accession.((https://nmdc.cn/resource/genomics/genome/detail/)

## Sheet: Table S2
Table S2. The genes associated with stress resistance and resistant island.
Gene	Main Function related to stress tolerance	Localization	Reference sequence
qacH	benzalkonium chloride resistance	Tn6188	HF565366.1
emrC	benzalkonium chloride resistance	Plasmid	NZ_CP038643.1
bcrA	benzalkonium chloride resistance	IS1216 composite transposon	NZ_AADR01000010.1
bcrB	benzalkonium chloride resistance	IS1217 composite transposon	NZ_AADR01000010.2
bcrC	benzalkonium chloride resistance	IS1218 composite transposon	NZ_AADR01000010.3
emrE	benzalkonium chloride resistance	Listeria genomic island 1 (LGI-1)	CP001602.1
lmo0444	adaptation to low pH and high salt concentration	Stress survival islet 1 (SSI-1)	NC_003210.1
lmo0445	adaptation to low pH and high salt concentration	Stress survival islet 1 (SSI-1)	NC_003210.1
lmo0446	adaptation to low pH and high salt concentration	Stress survival islet 1 (SSI-1)	NC_003210.1
lmo0447	adaptation to low pH	Stress survival islet 1 (SSI-1)	NC_003210.1
lmo0448	adaptation to low pH	Stress survival islet 1 (SSI-1)	NC_003210.1
lmo0043	adaptation to low pH	chromosome	NC_003210.1
lmo0036	adaptation to low pH	chromosome	NC_003210.1
lmo0039	adaptation to low pH	chromosome	NC_003210.1
lmo0037	adaptation to low pH	chromosome	NC_003210.1
lmo1367	adaptation to low pH	chromosome	NC_003210.1
lmo2363	adaptation to low pH	chromosome	NC_003210.1
lmo2434	adaptation to low pH	chromosome	NC_003210.1
lmo2362	adaptation to low pH	chromosome	NC_003210.1
lmo0796	adaptation to low pH	chromosome	NC_003210.1
lmo0913	adaptation to low pH	chromosome	NC_003210.1
lmo2391	adaptation to low pH	chromosome	NC_003210.1
lmo0866	cold adaptation	chromosome	NC_003210.1
lmo1722	cold adaptation	chromosome	NC_003210.1
lmo1378	cold adaptation	chromosome	NC_003210.1
lmo0288	cold adaptation	chromosome	NC_003210.1
lmo2748	adaptation to high salt concentration	chromosome	NC_003210.1
lmo2092	adaptation to high salt concentration	chromosome	NC_003210.1
lmo1014	adaptation to high salt concentration and cold	chromosome	NC_003210.1
lmo1015	adaptation to high salt concentration and cold	chromosome	NC_003210.1
lmo1016	adaptation to high salt concentration and cold	chromosome	NC_003210.1
lmo1428	adaptation to high salt concentration and cold	chromosome	NC_003210.1
lmo1427	adaptation to high salt concentration and cold	chromosome	NC_003210.1
lmo1426	adaptation to high salt concentration and cold	chromosome	NC_003210.1
lmo1425	adaptation to high salt concentration and cold	chromosome	NC_003210.1
inlL	Biofilm	chromosome	NC_003210.1
lmo0200	Biofilm	chromosome	NC_003210.1
lmo0204	Biofilm	chromosome	NC_003210.1
lmo0673	Biofilm	chromosome	NC_003210.1
lmo0435	Biofilm	chromosome	NC_003210.1
lmo1460	Biofilm	chromosome	NC_003210.1
lmo2504	Biofilm	chromosome	NC_003210.1
lmo1288	Biofilm	chromosome	NC_003210.1
lmo0676	adaptation to desication	chromosome	NC_003210.1
lmo0679	adaptation to desication	chromosome	NC_003210.1
lmo0696	adaptation to desication	chromosome	NC_003210.1
lmo0706	adaptation to desication	chromosome	NC_003210.1
lmo0686	adaptation to desication	chromosome	NC_003210.1
lmo0699	adaptation to desication	chromosome	NC_003210.1
lmo0693	adaptation to desication	chromosome	NC_003210.1
LGI1	tolerance to sanitizer agents	Listeria genomic island 1 (LGI-1)	CP001602.2
LGI2	arsenic and cadmium resistance	Listeria genomic island 2 (LGI-2)	NZ_CM001159.1
SSI-2	adaptation to alkaline and oxidative stress	Stress survival islet 2 (SSI-2)	HG813249.1

## Sheet: Table S3
Table S3. Gene content of prophage φP2 of ST9 strains AT3E. The annotation were reported with NCBI annotation (NZ_CP023752.1).
Locus_tag	The product NCBI annotation	Protein_id
CRD58_RS09350	recombinase family protein	WP_014929968.1
CRD58_RS09355	hypothetical protein	WP_014929969.1
CRD58_RS09360	recombinase family protein	WP_003731148.1
CRD58_RS16125	hypothetical protein	WP_023559363.1
CRD58_RS09370	DUF3883 domain-containing protein	WP_003731145.1
CRD58_RS09375	N-acetylmuramoyl-L-alanine amidase	WP_014929970.1
CRD58_RS09380	phage holin family protein	WP_025186379.1
CRD58_RS09385	DUF1617 family protein	WP_003731143.1
CRD58_RS16130	hypothetical protein	WP_003731142.1
CRD58_RS09390	phage tail protein	WP_003731141.1
CRD58_RS09395	hypothetical protein	WP_003731140.1
CRD58_RS09400	hypothetical protein	WP_003731139.1
CRD58_RS09405	DUF1643 domain-containing protein	WP_003731138.1
CRD58_RS09410	hypothetical protein	WP_003731137.1
CRD58_RS09415	phage tail protein	WP_003731136.1
CRD58_RS09420	hypothetical protein	WP_002362802.1
CRD58_RS09425	HK97 gp10 family phage protein	WP_003731135.1
CRD58_RS09430	head-tail adaptor protein	WP_003731134.1
CRD58_RS09435	phage gp6-like head-tail connector protein	WP_003731133.1
CRD58_RS09440	phage major capsid protein	WP_003731132.1
CRD58_RS09445	Clp protease ClpP	WP_003731131.1
CRD58_RS09450	phage portal protein	WP_010651593.1
CRD58_RS09455	hypothetical protein	WP_023559364.1
CRD58_RS09460	terminase large subunit	WP_014929975.1
CRD58_RS09465	hypothetical protein	WP_003731127.1
CRD58_RS09470	DUF5049 domain-containing protein	WP_003731126.1
CRD58_RS09475	hypothetical protein	WP_003731125.1
CRD58_RS09480	DUF4314 domain-containing protein	WP_003731124.1
CRD58_RS09485	site-specific DNA-methyltransferase	WP_003731123.1
CRD58_RS16135	HNH endonuclease	WP_100066220.1
CRD58_RS09495	S-adenosylmethionine synthetase	WP_014929977.1
CRD58_RS09500	terminase	WP_031641527.1
CRD58_RS09505	HNH endonuclease	WP_003731119.1
CRD58_RS09510	DUF1492 domain-containing protein	WP_003731117.1
CRD58_RS09515	DEAD/DEAH box helicase	WP_014929979.1
CRD58_RS09520	VRR-NUC domain-containing protein	WP_003731115.1
CRD58_RS09525	hypothetical protein	WP_003731114.1
CRD58_RS09530	primase C-terminal domain-containing protein	WP_003731113.1
CRD58_RS09535	hypothetical protein	WP_014929980.1
CRD58_RS09540	phage antirepressor KilAC domain-containing protein	WP_014929981.1
CRD58_RS09545	DNA polymerase	WP_003731110.1
CRD58_RS09550	DUF2815 family protein	WP_003731109.1
CRD58_RS09555	DUF2800 domain-containing protein	WP_003731108.1
CRD58_RS09560	hypothetical protein	WP_010821424.1
CRD58_RS09565	hypothetical protein	WP_010821423.1
CRD58_RS09570	hypothetical protein	WP_010821422.1
CRD58_RS09575	hypothetical protein	WP_003731105.1
CRD58_RS09580	hypothetical protein	WP_010821420.1
CRD58_RS09585	AAA family ATPase	WP_003731103.1
CRD58_RS09590	helix-turn-helix domain-containing protein	WP_003731102.1
CRD58_RS09595	GIY-YIG nuclease family protein	WP_003731101.1
CRD58_RS09600	DEAD/DEAH box helicase family protein	WP_003731100.1
CRD58_RS09605	class I SAM-dependent DNA methyltransferase	WP_003731099.1
CRD58_RS09610	helix-turn-helix transcriptional regulator	WP_014929984.1
CRD58_RS09615	GIY-YIG nuclease family protein	WP_003731097.1
CRD58_RS09620	23S rRNA (uracil(1939)-C(5))-methyltransferase RlmD	WP_061106972.1

## Sheet: Table S4
Table S4. 59 putative prophages were characterized in 13 complete genomes
ID	Region_id	Region_Length (Kb)	Completeness	Score	Total Proteins	Most Common Phage	GC%
NZ_CP007196.1	1	10.7	questionable	70	17	PHAGE_Lister_A118_NC_003216(5)	0.3725
	2	44.2	intact	94	70	PHAGE_Lister_LP_101_NC_024387(44)	0.3543
	3	40.7	questionable	82	70	PHAGE_Lister_A006_NC_009815(34)	0.3604
NC_017546.1	1	10.7	questionable	70	17	PHAGE_Lister_A118_NC_003216(5)	0.3725
	2	42.9	intact	130	68	PHAGE_Lister_LP_101_NC_024387(40)	0.3528
	3	40.1	incomplete	40	62	PHAGE_Lister_A006_NC_009815(29)	0.3638
NC_018589.1	1	10.7	questionable	70	17	PHAGE_Lister_A118_NC_003216(5)	0.3725
	2	42.7	intact	140	67	PHAGE_Lister_LP_101_NC_024387(34)	0.3472
	3	39.1	incomplete	40	64	PHAGE_Lister_A006_NC_009815(26)	0.3634
NZ_CP025440.1	1	10.7	questionable	70	17	PHAGE_Lister_A118_NC_003216(5)	0.3725
	2	42.9	intact	140	65	PHAGE_Lister_LP_101_NC_024387(41)	0.353
	3	27.6	incomplete	30	12	PHAGE_Bacill_Gamma_NC_007458(2)	0.4313
	4	19.9	incomplete	30	23	PHAGE_Clostr_phiCT453A_NC_028991(4)	0.4412
	5	53.9	questionable	90	66	PHAGE_Lister_A118_NC_003216(39)	0.3686
NZ_CP025441.1 *	6	8	incomplete	60	16	PHAGE_Lister_A006_NC_009815(2)	0.3663
NZ_CP025082.1	1	10.7	questionable	70	17	PHAGE_Lister_A118_NC_003216(5)	0.3725
	2	41.2	intact	140	64	PHAGE_Lister_LP_101_NC_024387(42)	0.3554
	3	54	questionable	90	68	PHAGE_Lister_A118_NC_003216(39)	0.3673
NZ_CP025083.1 *	4	26.2	incomplete	50	15	PHAGE_Escher_RCS47_NC_042128(2)	0.3729
NZ_CP025083.1 *	5	5.5	incomplete	40	7	PHAGE_Bacter_Diva_NC_028788(2)	0.3691
NZ_CP023752.1	1	10.7	questionable	70	17	PHAGE_Lister_A118_NC_003216(5)	0.3725
	2	10.7	intact	110	49	PHAGE_Lister_A006_NC_009815(8)	0.3674
	3	42.7	intact	150	64	PHAGE_Lister_LP_101_NC_024387(41)	0.353
	4	27.6	incomplete	30	12	PHAGE_Bacill_Gamma_NC_007458(2)	0.4313
	5	19.9	incomplete	30	23	PHAGE_Clostr_phiCT453A_NC_028991(4)	0.4412
	6	49.5	questionable	75	60	PHAGE_Lister_A006_NC_009815(31)	0.365
NZ_CP023753.1*	7	5.5	incomplete	40	7	PHAGE_Bacter_Diva_NC_028788(2)	0.3693
NZ_CP023754.1	1	10.7	questionable	70	17	PHAGE_Lister_A118_NC_003216(5)	0.3725
	2	42.7	intact	140	63	PHAGE_Lister_LP_101_NC_024387(41)	0.353
	3	27.6	incomplete	30	12	PHAGE_Bacill_Gamma_NC_007458(2)	0.4313
	4	19.9	incomplete	30	23	PHAGE_Clostr_phiCT453A_NC_028991(4)	0.4412
	5	48.6	questionable	82	66	PHAGE_Lister_A006_NC_009815(34)	0.3577
NZ_CP007194.1	1	10.7	questionable	70	17	PHAGE_Lister_A118_NC_003216(5)	0.3725
	2	42.1	intact	140	64	PHAGE_Lister_LP_101_NC_024387(43)	0.3548
	3	40.7	questionable	82	70	PHAGE_Lister_A006_NC_009815(34)	0.3604
NZ_CP007195.1	1	14.4	questionable	80	21	PHAGE_Strept_315.5_NC_004588(4)	0.3745
	2	42.1	intact	125	58	PHAGE_Lister_LP_HM00113468_NC_049900(45)	0.3548
	3	40.9	questionable	82	70	PHAGE_Lister_A006_NC_009815(34)	0.36
NZ_CP025259.1	1	10.7	questionable	70	17	PHAGE_Lister_A118_NC_003216(5)	0.3725
	2	42.9	intact	140	65	PHAGE_Lister_LP_101_NC_024387(41)	0.353
	3	27.6	incomplete	30	12	PHAGE_Bacill_Gamma_NC_007458(2)	0.4313
	4	19.9	incomplete	30	23	PHAGE_Clostr_phiCT453A_NC_028991(4)	0.4412
	5	53.8	questionable	90	66	PHAGE_Lister_A118_NC_003216(39)	0.3675
NZ_CP025260.1*	6	8	incomplete	60	16	PHAGE_Lister_A006_NC_009815(2)	0.3663
NZ_CP025442.1	1	10.7	questionable	70	17	PHAGE_Lister_A118_NC_003216(5)	0.3725
	2	36.6	intact	100	52	PHAGE_Lister_A118_NC_003216(11)	0.3651
	3	44.1	intact	150	69	PHAGE_Lister_LP_101_NC_024387(36)	0.3487
	4	32.2	incomplete	40	22	PHAGE_Bacill_G_NC_023719(2)	0.3542
NZ_CP025443.1	1	10.7	questionable	70	17	PHAGE_Lister_A118_NC_003216(5)	0.3725
	2	36.9	intact	110	51	PHAGE_Lister_A118_NC_003216(11)	0.3676
	3	43.3	intact	140	67	PHAGE_Lister_LP_101_NC_024387(43)	0.3549
	4	25.2	incomplete	60	28	PHAGE_Staphy_SPbeta_like_NC_029119(4)	0.3566
NZ_CP025444.1*	5	5.5	incomplete	40	7	PHAGE_Bacter_Diva_NC_028788(2)	0.3693
NZ_CP025438.1	1	10.7	questionable	70	17	PHAGE_Lister_A118_NC_003216(5)	0.3725
	2	42.9	intact	140	65	PHAGE_Lister_LP_101_NC_024387(41)	0.353
	3	27.6	incomplete	30	12	PHAGE_Bacill_Gamma_NC_007458(2)	0.4313
	4	19.9	incomplete	30	23	PHAGE_Clostr_phiCT453A_NC_028991(4)	0.4412
	5	53.5	questionable	90	65	PHAGE_Lister_A118_NC_003216(37)	0.3696
NZ_CP025439.1*	6	8	incomplete	60	16	PHAGE_Lister_A006_NC_009815(2)	0.3663
* located on plasmid
